# Supplementary material for: Linker Flexibility Facilitates Module Exchange in Fungal Hybrid PKS-NRPS Engineering
Source: PLoS One. 2016 Aug 23;11(8):e0161199. doi: 10.1371/journal.pone.0161199 (PMC4994942; doi:10.1371/journal.pone.0161199)
Supplement: S1 Dataset — (XLSX) [file pone.0161199.s001.xlsx]

## Sheet: Niduclavin
NMR data
#	1H	13C (HSQC)	Int. (mult)	J	COSY	HMBC	NOESY		C28H33NO2, m/z = 416.2584 [M + H]+
1	-	170.8	Cq	-	-	-	-
2	-	131.8	Cq	-	-	-	-
3	-	197.1	Cq	-	-	-	-
4	3.84	50.7	1H, dd	11.7; 6.7	5, 13	3, 5, 10, 13, 14	10
5	1.75b	39.6	1H, m	-	4, 6, 10	4, 6, 10, 8-CH3	10
6	2.08	28.7	1H, m	-	5, 7a, 7b, 6-CH3	-	7
6-CH3	0.67	14.1	3H, d	7.3	6	5, 6, 7	-
7a	1.49	43	1H, m	-	6, 7b, 8	14-CH3	6
7b	1.16	43	1H, td	12.4; 4.7	6, 7a, 8	6, 8, 6-CH3, 8-CH3	5
8	1.68	27.3	1H, m	-	7, 9, 8-CH3	-	-
8-CH3	0.85	23.6	3H, d	6.35	8	7, 8, 9	-
9a	1.75a	43.2	1H, m	-	8, 9b, 10	-	9b, 10
9b	0.7	43.2	1H, m	12.5	8, 9a, 10	5, 8, 10, 11, 8-CH3	9a
10	2.02	33.9	1H, m	-	5, 9a, 9b, 12	-	4, 5/9a
11	5.58	133.8	1H, m	9.5	12, 13 (W)	5, 9, 10, 13	12
12	5.34	128.6	1H, ddd	9.7; 4.2; 2.6	10, 11, 13	-	11
13	3.31	47.7	1H, m	-	4, 11 (W), 12	-	-
14	-	136.6	Cq	-	-	-	-
14-CH3	1.43	14	3H, d	6.5	15 (W)	4, 14, 15	-
15	5.02	123.4	1H, quartet	6.5	16, 14-CH3 (W)	13, 16, 14-CH3	16
16	1.41	16.8	3H, s	-	15	13, 14, 15	15
1'	7.93	147.1	1H, d	1.8	NH (W)	1, 2, 3, 2', 3'	3'
2'	-	135.9	Cq	-	-	-	-
3'	6.56	120.9	1H, s	-	5'	1', 5'	1', 5'
4'	-	134.9	Cq	-	-	-	-
5'	7.66	131.3	2x 1H, d	7.5	3', 6', 7'	3', 5', 6', 7'	3', 6', NH
6'	7.43	130.1	2x 1H, t	7.7	5', 7'	4', 5', 6', 7'	5'
7'	7.38	130.1	1H, t	7.3	5', 6'	5'	-
NH	10.67	-	NH	-	1' (W)	2, 1', 2'	5'
W = W-coupling
MS/MS fragmentation - Suggested fragmentation patterns for niduclavin. Fragments corresponding to peaks of major intensities are framed.
MS/MS spectra of niduclavin at different collision energies. a) 10 eV, b) 20 eV, and c) 40 eV.

## Sheet: Niduporthin
NMR data
#	1H	13C (HSQC)	Int. (mult)	J	COSY	HMBC	NOESY		C28H30N2O2, m/z = 427.2380 [M + H]+
1	-	169.2	Cq	-	-	-	-
2	-	128.47	Cq	-	-	-	-
3	-	197.46	Cq	-	-	-	-
4	4.08	50.21	1H, dd	10; 7.5	13, 5	3, 5, 12, 13, 14	6, 10
5	1.45	45.31	1H, m	-	4, 6, 10	4, 6, 9, 10	-
6	1.3	38.84	1H, m	-	5, 7b	-	4, 7a
6-CH3	0.67	22.7	3H, d	6.6	6	5, 6, 7	7b
7a	1.61	36.45	1H, m	-	7b, 8, 9a (W)	8, 9	6
7b	1.08	36.45	1H, m	-	6, 7a, 8	5, 6, 8, 9, 6-CH3	6-CH3
8a	1.7	26.01	1H, m	-	7, 8b, 9	-	8b
8b	1.4	26.01	1H, m	-	7, 8a, 9	-	8a
9a	1.84	32.93	1H, m	-	7 (W), 8, 9b, 10	5, 7, 8	9b
9b	1.16	32.93	1H, m	-	8, 9a, 10	5, 8, 10, 11	9a
10	1.76	40.68	1H, m	-	9, 5	5, 9	4
11	5.55	132.68	1H, m	-	-	5, 9, 13	-
12	5.5	128.61	1H, m	-	-	4, 13	-
13	2.99	40.1	1H, m	-	4	12, 14, 15	-
14	5.2	131.93	1H, m	-	13	12, 13, 16	-
15	5.23	124.45	1H, m	-	16	13, 14, 16	-
16	1.48	17.67	3H, d	5.5	15	14, 15	-
1'	7.81	144.06	1H, m	-	-	1, 3, 2', 3'	3'
2'	-	130.49	Cq	-	-	-	-
3'	7.01	114.15	1H, s	-	-	1', 5', 11'	1'
4'	-	110.76	Cq	-	-	-	-
5'	-	127.1	Cq	-	-	-	-
6'	7.8	118.14	1H, m	-	7'	8', 10'	7'
7'	7.18	120.77	1H, m	-	6'	5', 9'	6'
8'	7.22	122.83	1H, m	-	9'	6', 10'	9'
9'	7.45	112.18	1H, m	-	8'	5', 7'	8'
10'	-	135.93	Cq	-	-	-	-
11'	8.38	129.09	1H, d	2.8	NH-2	4', 5', 10'	NH-1, NH-2
NH-1	10.33	-	1H, m	-	-	2, 1', 2', 10'	11'
NH-2	12.15	-	1H, d	2	11'	4', 5', 10', 11'	9', 11'
W = W-coupling
MS/MS fragmentation - Suggested fragmentation patterns for niduporthin. Fragments corresponding to peaks of major intensities are framed.
MS/MS spectra of niduporthin. a) 10 eV, b) 20 eV, and c) 40 eV.

## Sheet: Niduchimaeralin A
MS/MS fragmentation - Suggested fragmentation patterns for niduchimaeralin A. Fragments corresponding to peaks of major intensities are framed.
MS/MS spectra of niduchimaeralin A. a) 10 eV, b) 20 eV, and c) 40 eV.

## Sheet: Niduchimaeralin B
MS/MS fragmentation - Suggested fragmentation patterns for niduchimaeralin B. Fragments corresponding to peaks of major intensities are framed.
MS/MS spectra of niduchimaeralin B. a) 10 eV, b) 20 eV, and c) 40 eV.
